# Supplementary material for: Ultrasmall Fe2O3 Tubular Nanomotors: The First Example of Swarming Photocatalytic Nanomotors Operating in High-Electrolyte Media
Source: Nanomaterials (Basel). 2023 Apr 14;13(8):1370. doi: 10.3390/nano13081370 (PMC10143400; doi:10.3390/nano13081370)
Supplement: Supplementary file 1 [file nanomaterials-13-01370-s001.zip]

Archive with 8 entries (8 files):
- nanomaterials-2332959 Supplementary Materials.pdf
- Video S1.mp4
- Video S2.mp4
- Video S3.mp4
- Video S4.mp4
- Video S5.mp4
- Video S6.mp4
- Video S7.mp4
